# Supplementary material for: Aortic stiffness—Is kynurenic acid a novel marker? Cross-sectional study in patients with persistent atrial fibrillation
Source: PLoS One. 2020 Jul 31;15(7):e0236413. doi: 10.1371/journal.pone.0236413 (PMC7394382; doi:10.1371/journal.pone.0236413)
Supplement: S1 Data — (ZIP) [file pone.0236413.s001.zip]

Archive with 1 entries (1 files):
- KYNA and ASI - PLOS ONE - data R1.sta
